# Supplementary material for: Effect of limb surrogate surface compliance on the impact response of wrist protectors
Source: JSAMS Plus. 2023 Apr 27;2:100023. doi: 10.1016/j.jsampl.2023.100023 (PMC13008448; doi:10.1016/j.jsampl.2023.100023)
Supplement: Multimedia component 2 [file mmc2.zip]

Archive with 2 entries (2 files):
- Compliant surrogate.STL
- Stiff surrogate.STL
